# Supplementary material for: Nitrogen Level Impacts the Dynamic Changes in Nitrogen Metabolism, and Carbohydrate and Anthocyanin Biosynthesis Improves the Kernel Nutritional Quality of Purple Waxy Maize
Source: Plants (Basel). 2024 Oct 15;13(20):2882. doi: 10.3390/plants13202882 (PMC11510902; doi:10.3390/plants13202882)
Supplement: Supplementary file 1 [file plants-13-02882-s001.zip]

Archive with 1 entries (1 files):
- plants-3202072-supplementary.pdf
